# Supplementary material for: Psychometric Evaluation of the Food Life Questionnaire—Short Form among Brazilian Adult Women
Source: Nutrients. 2024 Mar 23;16(7):927. doi: 10.3390/nu16070927 (PMC11013054; doi:10.3390/nu16070927)
Supplement: Supplementary file 1 [file nutrients-16-00927-s001.zip]

Archive with 1 entries (1 files):
- nutrients-2923071-supplementary.pdf
